# Supplementary material for: KIF4A Promotes Glioblastoma Malignant Progression and Transmission of Temozolomide Resistance in the Tumor Microenvironment via the HIF1A/VEGFA Axis
Source: CNS Neurosci Ther. 2025 Oct 13;31(10):e70550. doi: 10.1111/cns.70550 (PMC12518161; doi:10.1111/cns.70550)
Supplement: Supplementary file 1 — Data S1: Supporting Information. [file CNS-31-e70550-s001.zip]

Archive with 2 entries (2 files):
- Supplementary information.doc
- Uncropped western blots.doc
